# Supplementary material for: mirSNPs as Potential Colorectal Cancer Biomarkers: A Systematic Review
Source: Int J Mol Sci. 2024 Dec 3;25(23):12975. doi: 10.3390/ijms252312975 (PMC11641632; doi:10.3390/ijms252312975)
Supplement: Supplementary file 1 [file ijms-25-12975-s001.zip]

Archive with 3 entries (3 files):
- Table S1.PRISMA checklist.pdf
- Table S2.MMAT.pdf
- Table S3.Newcastle Ottawa Scale.xlsx
