# Supplementary material for: mirSNPs as Potential Colorectal Cancer Biomarkers: A Systematic Review
Source: Int J Mol Sci. 2024 Dec 3;25(23):12975. doi: 10.3390/ijms252312975 (PMC11641632; doi:10.3390/ijms252312975)
Supplement: Supplementary file 1 [file ijms-25-12975-s001.zip › Table S3.Newcastle Ottawa Scale.xlsx]

## Sheet: Página1
Table S3. Modified Newcastle Ottawa Scale for Case-Control Studies and Cohort Studies
Modified Newcastle Ottawa Scale for Case-Control Studies
	Selection				Compatibility	Exposure
Study ID	Case Definition	Representativeness of the Cases	Selection of Controls	Definition of Controls	Compatibility of Cases and Controls	Ascertainement of Exposure	Non-Response Rate	Total Score (0-9)
	Maximum: ☆	Maximum: ☆	Maximum: ☆	Maximum: ☆	Maximum: ☆☆	Maximum: ☆☆	Maximum: ☆
[32]	☆	☆	-	-	☆☆	☆☆	☆	☆☆☆☆☆☆☆
[35]	☆	☆	-	☆	☆	☆☆	-	☆☆☆☆☆☆
[50]	☆	☆	☆	☆	☆☆	☆☆	-	☆☆☆☆☆☆☆☆
[37]	☆	☆	☆	-	☆	☆☆	-	☆☆☆☆☆☆
[44]	☆	☆	☆	☆	☆	☆☆	-	☆☆☆☆☆☆☆
[49]	☆	☆	☆	☆	☆	☆☆	-	☆☆☆☆☆☆☆
[28]	☆	☆	-	☆	☆☆	☆☆	-	☆☆☆☆☆☆☆
[43]	☆	☆	☆	☆	☆	☆☆	-	☆☆☆☆☆☆☆
[33]	☆	-	-	☆	☆☆	☆☆	-	☆☆☆☆☆☆
[42]	☆	☆	-	☆	☆☆	☆☆	☆	☆☆☆☆☆☆☆☆
[29]	☆	☆	☆	-	☆	☆	-	☆☆☆☆☆
[45]	☆	☆	-	☆	☆☆	☆☆	-	☆☆☆☆☆☆☆
[30]	☆	☆	☆	☆	☆☆	☆☆	☆	☆☆☆☆☆☆☆☆☆
[31]	☆	☆	-	☆	☆☆	☆☆	-	☆☆☆☆☆☆☆
[46]	☆	☆	☆	-	☆	☆☆	-	☆☆☆☆☆☆
[27]	☆	☆	☆	-	☆☆	☆☆	☆	☆☆☆☆☆☆☆☆
[26]	☆	☆	☆	☆	☆	☆☆	-	☆☆☆☆☆☆☆
[34]	☆	☆	☆	-	☆☆	☆☆	-	☆☆☆☆☆☆☆
[48]	☆	☆	☆	-	☆☆	☆☆	-	☆☆☆☆☆☆☆
[39]	☆	☆	☆	☆	☆☆	☆	-	☆☆☆☆☆☆☆
[40]	☆	☆	☆	☆	☆	☆☆	-	☆☆☆☆☆☆☆
[25]	☆	☆	☆	☆	☆	☆☆	☆	☆☆☆☆☆☆☆☆
Modified Newcastle Ottawa Scale for Cohort Studies
	Selection				Compatibility	Exposure
Study ID	Representativeness of the Cohort	Selection of the Non-Exposed Cohort	Ascertainement of Exposure	Presence of Result of interest	Compatibility of Cohorts	Ascertainement of Outcome	Folow-up Time	Adequacy of Monitoring	Total Score (0-9)
	Maximum: ☆	Maximum: ☆	Maximum: ☆	Maximum: ☆	Maximum: ☆☆	Maximum: ☆	Maximum: ☆	Maximum: ☆
[41]	☆	-	☆	-	☆☆	☆	☆	-	☆☆☆☆☆☆
[36]	☆	-	☆	-	☆☆	☆	☆	-	☆☆☆☆☆☆
[38]	☆	☆	☆	☆	☆☆	☆	☆	☆	☆☆☆☆☆☆☆☆☆
Scores:
7–9 high methodological quality
4–6 high risk of bias
0–3 very high risk of bias
